# Supplementary material for: RgIA4 Prevention of Acute Oxaliplatin-Induced Cold Allodynia Requires α9-Containing Nicotinic Acetylcholine Receptors and CD3+ T-Cells
Source: Cells. 2022 Nov 11;11(22):3561. doi: 10.3390/cells11223561 (PMC9688540; doi:10.3390/cells11223561)
Supplement: Supplementary file 1 [file cells-11-03561-s001.zip]

Archive with 1 entries (1 files):
- cells-1960635-supplementary.pdf
